# Supplementary material for: Design and Benchmark Testing for Open Architecture Reconfigurable Mobile Spirometer and Exhaled Breath Monitor with GPS and Data Telemetry
Source: Diagnostics (Basel). 2019 Aug 21;9(3):100. doi: 10.3390/diagnostics9030100 (PMC6787596; doi:10.3390/diagnostics9030100)
Supplement: Supplementary file 1 [file diagnostics-09-00100-s001.zip]

Archive with 3 entries (3 files):
- Supplemental Files/Supplemental Data.xls
- Supplemental Files/Supplemental Figure 1.pdf
- Supplemental Files/Supplemental Figure 2.pdf
