# Supplementary material for: Design and Benchmark Testing for Open Architecture Reconfigurable Mobile Spirometer and Exhaled Breath Monitor with GPS and Data Telemetry
Source: Diagnostics (Basel). 2019 Aug 21;9(3):100. doi: 10.3390/diagnostics9030100 (PMC6787596; doi:10.3390/diagnostics9030100)
Supplement: Supplementary file 1 [file diagnostics-09-00100-s001.zip › Supplemental Files/Supplemental Data.xls]

## Sheet: Data
											If applicable, pack years		If applicable, asthma control test score	Spirometry #1			Spirometry #2			Spirometry #3			NIOX FeNO		Novel Spirometry #1				Novel Spirometry #2				Novel Spirometry #3
Case ID #	Pulmonary Disease	Predicted FV1	Predicted FVC	Age	Sex	Height (inches)	Height [cm]	Weight (lbs)	Ethnicity	COPD (Y/N)		Asthma (Y/N)		FEV1	FVC	PEFR	FEV1	FVC	PEFR	FEV1	FVC	PEFR	#1	#2	FEV1	FVC	FeNo	FeCO	FEV1	FVC	FeNo	FeCO	FEV1	FVC	FeNo	FeCO
401	None/control	4.75	5.81	31	M	72	182.88	175	Caucasian	N		N		3.88	5.15	10.23	3.78	4.96	7.87	3.94	5.1	10.66	23	24	3.74	4.67	110	2.43	3.71	4.86	168	2.6	3.68	4.7	199	2.76
402	None/control	3.8	4.52	30	M	67	170.18	165	Oritental	N		N		4.02	4.97	9.69	3.96	4.9	9.43	3.96	4.89	9.51	21	21	3.95	4.71	186	8.59	3.9	4.69	185	1.44	3.91	4.78	218	1.45
403	Asthma	4.18	4.92	25	M	69	175.26	190	Oriental	N		Y	25	4.96	6.54	9.96	4.89	6.32	9.47	4.95	6.47	9.38	11	10	4.51	5.95	333	9.68	4.2	5.52	276	9.96	4.52	5.95	391	8.4
404	Asthma	3.07	3.88	59	M	67	170.18	190	Oriental	N		Y	20	2.85	3.49	8.7	2.76	3.5	8.37	2.78	3.43	8.07	23	24	2.67	3.05	157	2.16	2.72	3.09	175	1.88	2.74	3.35	216	1.72
405	None/control	4.24	5.13	33	M	71	180.34	155	Oriental	N		N		4.65	5.48	10.06	4.59	5.49	10.29	4.43	5.11	8.9	17	17	4.33	5.09	164	2.5	4.33	5.11	160	2.3	4.37	5.15	156	2.4
406	Asthma	3.69	4.28	21	M	63	160.02	284	Hispanic	N		Y	21	2.83	3.25	8.26	2.81	3.27	8.24	2.61	2.84	6.74	9	10	2.9	3.4	231	2.49	2.79	3.37	278	2.48	2.82	3.31	279	2.6
407	Asthma	3.48	4.49	60	M	69	175.26	245	Caucasian	N		Y	17	3.49	4	7.44	3.38	3.88	7.87	3.23	3.82	8.26	23	23	3.41	3.76	260	2.37	3.11	3.58	262	3.02	3.13	3.98	271	2.92
408	Asthma	2.5	3.04	46	F	62	157.48	168	Iranian	N		Y	20	1.46	2.43	5.32	1.51	2.19	5.58	1.39	2.19	5.19	43	43	1.31	2.43	237	1.91	1.33	2.15	233	2.11	1.17	2.06	275	1.81
409	None/control	3.84	4.55	28	M	67	170.18	145	Oriental	N		N		4.23	4.66	11.18	4.23	4.65	11.26	4.15	4.57	10.36	15	11	4.03	4.4	335	3.71	3.92	4.44	340	3.8	4.03	4.46	407	3.21
410	None/control	2.69	3.41	56	F	65	165.1	140	Caucasian	N		N		3.13	4.16	7.5	3.14	4.14	7.28	3.15	4.13	7.29	34	32	3.15	3.73	316	2.54	3.06	3.63	331	2.44	3.17	3.73	326	2.06
411	Asthma	2.77	3.24	32	F	62	157.48	155	Oriental	N		Y	19	2.96	3.43	8.61	2.94	3.41	8.25	2.89	3.29	8.19	68	67	2.83	3.11	222.75	3.18	2.97	3.29	232.2	3.3	2.86	3.12	193.31	3.31
412	COPD	1.65	2.11	73	F	61	154.94	150	African American	Y	15	N		1.43	2	4.44	1.4	1.87	4.67	1.42	1.78	4.84			1.28	1.841	79	2.05	1.32	1.728	154	3.13	1.52	1.964	120	4.9
413	Asthma	2.02	2.51	57	F	57	144.78	198	Caucasian	N		Y	14	2.56	3.06	5.93	2.49	2.75	5.89	2.34	2.75	5.24	81	77	2.32	2.51	122	2.44	2.51	2.82	140	2.5	2.23	2.614	200.2	2.44
414	Asthma	3.26	4.26	66	M	69	175.26	265	Caucasian	N		Y	24	2.38	3.28	7.72	2.42	3.2	7.64	2.27	3.15	7.72	32	30	2.57	4.02	53	1.7	2.66	4.27	54	1.9	2.81	4.5	95	2.1
415	None/control	3.29	3.89	31	M	61	154.94	210	Hispanic	N		N		2.87	3.36	6.18	2.85	3.33	6.47	2.83	3.29	6.58	17	17	2.7	2.99			2.76	3.02	32.4	2.82	2.699	3.042	23.9	2.79
416	None/control	3.21	3.88	36	F	65	165.1	156	Caucasian	N		N		3.51	4.15	7.26	3.51	4	7.63	3.5	3.99	7.24	11	10	3.31	3.8	116.4	2.35	3.2	3.75	202	1.94	3.29	3.8	249	2.25
417	COPD	3.26	4.25	66	M	69	175.26	111	Caucasian	Y	80	N		1.34	3.29	2.6	1.33	3.26	1.88	1.32	3.02	2.5	11	11	1.15	2.86	68.4	2.4	1.23	2.96	88.4	1.89	1.17	2.82	80.57	2.2
418	None/control	3.96	4.78	34	M	69	175.26	210	Oriental	N		N		3.88	4.73	9.87	3.68	4.57	9.54	3.7	4.54	9.75	10	12	3.59	4.4	26.81	3.94	3.65	4.398	22.8	2.9	3.57	4.28	120.77	3.9
419	None/control	4.26	5.07	27	M	70	177.8	200	Middle Eastern	N		N		3.68	4.44	6.63	3.53	4.35	6.99	3.49	4.31	7.21	15	16	3.31	4.09	50.79	2.77	3.55	4.34	67.55	4.34	3.4	4.22	64.67	1.92
420	None/control	2.93	3.38	27	F	63	160.02	157	Chinese/Central American	N		N		3.48	3.87	8.47	3.47	3.81	8.82	3.45	3.75	7.87	16	14	3.27	3.59	127.29	2.3	3.21	3.66	132.77	2.51	3.26	3.94	238	1.77
421	None/control	3.17	3.9	42	F	66	167.64	199	Caucasian	N		N		2.95	3.45	5.29	2.97	3.38	5.44	2.96	3.26	5.99	6	12	2.54	2.99	29.3	4.24	2.81	3.39	164.39	9.79	2.97	3.48	144.43	8.6
422	COPD	2.34	3.02	68	F	65	165.1	133	Caucasian	Y	40	N		0.6	1.71	2.08	0.6	1.4	1.94	0.58	1.27	1.59	15	12	0.48	1.03	77.7	2.85	0.56	1.31	88.7	2.55	0.55	1.32	154.8	2.09
423	COPD	3.74	5.14	78	M	78	198.12	133	Caucasian	Y	15	N		1.26	2.49	3.68	1.23	2.42	3.4	1.14	2.29	3.25	16	14	1.06	1.84	66.94	13.81	1.16	2.09	122.85	8.03	1.16	2.08	132.67	8.1
424	None/control	4.96	6.05	29	M	73	185.42	175	Caucasian	N		N		4.51	5.31	11.64	4.45	5.15	11.06	4.44	5.1	11.47	11	11	4.44	5.1	164.16	2.91	4.26	4.87	167.73	3.91	4.34	4.9	177.74	4.5
425	None/control	4.75	5.76	29	M	74	187.96	200	Persian	N		N		4.95	5.68	9.23	4.82	5.57	9.37	4.8	5.57	9.94	32	33	4.45	5.3	86.54	3.39	4.43	5.3	128.49	4.35	4.35	4.97	185.5	4.59
426	None/control	3.17	3.78	33	F	64	162.56	130	Caucasian	N		N		3.89	4.45	7.29	3.88	4.4	6.84	3.88	4.4	6.7	11	12	3.77	5.26	119.7	4.48	3.81	5.43	133.12	4.15	3.81	5.32	143.2	3.49
427	None/control	3.82	4.53	29	M	67	170.18	180	Oriental	N		N		3.69	4.42	9.63	3.7	4.39	7.96	3.65	4.29	8.34	34	33	3.55	4.07	65.52	2.44	3.61	4.14	74.74	3.62	3.59	4.215	184.73	3.25
428	Asthma	3.37	4.16	44	M	64	162.56	143	Caucasian	N		Y	13	3.52	4.08	7.79	3.54	4.03	8.33	3.47	4.02	8.44	31	27	3.38	3.74	591.1	3.32	3.45	3.76	222.73	2.6	3.38	3.76	227.94	2.7
429	COPD	2.35	3.04	74	M	64	162.56	111	Oriental	Y	45	N		0.55	2.17	0.94	0.45	2.22	0.57	0.58	2.04	0.94	16	19	0.52	1.19	177.21	1.19	0.52	1.21	164.54	1.21	0.38	0.59	120.77	2.15
430	None/control	3	3.91	70	M	70	177.8	145	Oriental	N		N		3.75	4.51	9.78	3.67	4.46	8.54	3.66	4.46	8.4	11	12	3.42	4.11	42.25	2.49	3.56	4.32	59.69	2.08	3.51	4.19	74.48	2.44
431	COPD	1.81	2.32	72	F	59	149.86	142	Hispanic	Y	30	N		0.39	0.9	0.96	0.38	0.9	1.56	0.35	0.88	1.28	17	18	0.28	0.91	10.76	9.28	0.316	0.831	32.36	6.74	0.24	0.66	61.61	10.37
432	COPD	2.73	3.59	73	M	66	167.64	155	Caucasian	Y	60	N		0.72	1.44	1.76	0.72	1.34	1.73	0.7	1.31	1.71	28	30	0.477	0.994	3.109	0	0.67	1.13	843	1.68	0.61	1.15	4.63	1.402
433	COPD	2.81	3.71	73	F	73	185.42	180	Caucasian	Y	40	N		1.77	2.74	3.84	1.74	2.67	4.16	1.75	2.6	4.6	13	15	1.78	2.4	15.63	2.067	1.811	2.42	17.198	1.77	1.7	2.36	26.78	2.11
434	COPD	1.96	2.43	56	F	56	142.24	143	Caucasian	Y	30	N		0.48	1.38	2.1	0.48	1.38	1.73	0.46	1.25	1.7	23	25	0.46	1.2	597.89	3.22	0.53	1.19	359.57	13.72	0.55	1.17	82.72	1.21
435	Asthma	2.07	2.64	67	F	61	154.94	169	Caucasian	N		Y	20	2.04	2.44	5.54	2.02	2.46	2.91	1.94	2.3	2.37	29	27	1.99	2.3	1140.97	1.9	1.76	1.98	10.3	1.38	2.05	2.3	51.6	1.14
436	Asthma	2.41	2.96	50	F	62	157.48	148	American Indian/Alaskan Native	N		Y	6	2.39	3.14	6.53	2.42	3.08	6.71	2.39	3.08	6.52	9	10	3.32	4.55	20.44	1.94	3.03	4.34	104.14	1.57	3.18	4.41	90	4.1
437	Asthma	1.94	2.5	72	F	61	154.94	204	Caucasian	N	20	Y	17	1.43	1.83	3.58	1.28	1.81	3.88	1.29	1.68	4.02	16	14	1.53	1.89	61.4	1.39	1.48	2.05	111	1.32	1.34	1.71	136.4	1.17
438	None/control	3.55	4.64	64	M	71	180.34	145	Caucasian	N		N		3.99	5.16	9.3	4.01	5.1	8.07	3.88	5.17	10.48	35	37	3.99	5.1	96.12	2.03	3.76	5.2	171.77	2.33	3.47	5.1	69.27	1.73
439	Asthma	2.27	2.92	68	F	64	162.56	159	Caucasian	N		Y	7	1.2	2.04	3.11	1.12	1.95	3.01	1.12	1.84	3.4	10	12	0.95	1.67			1.13	2.17	476.63	1.67	0.31	0.541	536.93	1.56
440	COPD	2.37	3.09	72	F	67	170.18	182	Caucasian	Y	50	N		1.11	1.58	3.78	1.04	1.36	4.3	0.95	1.31	3.69	11	12	1.21	2.26	247.77	2.09	1.01	1.9	255.5	2.23	1.3	1.5	219.33	2.99
441	Asthma	3.23	3.81	29	F	64	162.56	140	Caucasian	N		Y	25	3.14	4.04	5.71	3.15	4	5.57	3.02	4.03	5.99	37	39	2.97	3.82	21.1	2.12	2.91	3.63	9.91	1.3	2.99	3.75	42.54	1.884
442	COPD	1.91	2.52	81	F	64	162.56	161	Caucasian	Y	60	N		0.93	1.75	2.49	0.9	1.64	2.42	0.87	1.55	2.74	18	17	0.84	1.393	30.22	2.24	0.86	1.437	20.58	1.1	0.92	1.46	50.36	1.024
443	Asthma	2.36	3	62	F	63	160.02	116	Caucasian	N		Y	20	0.85	1.92	2.9	0.86	1.9	2.87	0.81	1.85	2.5	33	32	0.91	2.22	31.7	1.65	0.81	2.02	65.75	1.76	Err	Err	118.21	1.76
444	Patient Withdrew Consent						0
445	COPD	2.67	3.38	57	F	65	165.1	268	Caucasian	Y	30	N		2.19	2.92	7.06	2.12	2.99	6.06	2.18	2.87	6.72	23	22	3.18	4.42	774.47	2.15	2.39	2.88	32.05	1.9	2.27	2.81	27.76	1.88
446	Asthma	2.99	3.7	45	F	65	165.1	205	Caucasian	N		Y	21	2.95	3.45	6.76	2.94	3.43	6.17	2.91	3.45	6.86	105	106	2.85	3.18	0	2.25	2.92	3.27	1.73	2.1	2.89	3.24	1.61	1.73
447	Asthma	2.44	3.06	56	F	62	157.48	104	Caucasian	N		Y	22	0.83	1.7	2.62	0.82	1.69	2.46	0.81	1.66	2.38	14	16	0.68	1.52	9.14	2.05	0.64	1.55	20.17	1.55	0.77	1.84	52.66	1.68
448	Asthma	2.28	2.87	59	F	61	154.94	216	Hispanic	N		Y	20	1.02	1.34	4.06	0.95	1.36	4.48	1.02	1.26	4.5	52	54	1.02	1.57	0.97	1.34	1.07	1.67	2.23	1.69	0.95	1.35	13.8	2.01
449	Asthma	2.52	3.17	56	F	63	160.02	119	Caucasian	N		Y	13	1.55	1.93	4.33	1.44	1.88	4.21	1.43	1.84	4.17	27	27	1.55	1.9	0.062	1.76	1.63	1.97	6.05	2.53	1.64	1.94	11.62	2.51
450	COPD	3.36	4.41	66	M	70	177.8	176	Caucasian	Y	50	N		0.75	2.19	1.76	0.8	2.11	2.13	0.71	2.08	2.02	26	26	0.83	1.81	22.41	0.74	0.82	1.94	57.63	1.05	0.75	1.77	34.36	1.77
1
